# Supplementary material for: Current Distribution in the Discharge Unit of a 10-Cell Vanadium Redox Flow Battery: Comparison of the Computational Model with Experiment
Source: Membranes (Basel). 2022 Nov 21;12(11):1167. doi: 10.3390/membranes12111167 (PMC9698378; doi:10.3390/membranes12111167)
Supplement: Supplementary file 1 [file membranes-12-01167-s001.zip]

Archive with 1 entries (1 files):
- membranes-1931591-supplementary.pdf
